# Supplementary material for: Modular Combinatorial DNA Assembly of Group B Streptococcus Capsular Polysaccharide Biosynthesis Pathways to Expediate the Production of Novel Glycoconjugate Vaccines
Source: Vaccines (Basel). 2025 Mar 6;13(3):279. doi: 10.3390/vaccines13030279 (PMC11946114; doi:10.3390/vaccines13030279)
Supplement: Supplementary file 1 [file vaccines-13-00279-s001.zip]

Archive with 1 entries (1 files):
- vaccines-3411837-supplementary.pdf
